# Supplementary material for: Projecting the potential distribution of Rickettsia japonica in China and Asian adjacent regions under climate change using the Maxent model
Source: Front Public Health. 2025 Mar 6;13:1478736. doi: 10.3389/fpubh.2025.1478736 (PMC11922925; doi:10.3389/fpubh.2025.1478736)
Supplement: SUPPLEMENTARY FIGURE 1 — Distribution of data points around the world. [file Data_Sheet_1.zip]

Archive with 37 entries (33 files):
- Supplementary material/
- Supplementary material/Supplementary Figure 1.tif
- Supplementary material/Supplementary files/
- Supplementary material/Supplementary files/Coordinate point.csv
- Supplementary material/Supplementary files/Future distribution of Asian and neighboring countries/
- Supplementary material/Supplementary files/Future distribution of Asian and neighboring countries/2021-2040 ssp126.tif
- Supplementary material/Supplementary files/Future distribution of Asian and neighboring countries/2021-2040 ssp245.tif
- Supplementary material/Supplementary files/Future distribution of Asian and neighboring countries/2021-2040 ssp370.tif
- Supplementary material/Supplementary files/Future distribution of Asian and neighboring countries/2021-2040 ssp585.tif
- Supplementary material/Supplementary files/Future distribution of Asian and neighboring countries/2041-2060 ssp126.tif
- Supplementary material/Supplementary files/Future distribution of Asian and neighboring countries/2041-2060 ssp245.tif
- Supplementary material/Supplementary files/Future distribution of Asian and neighboring countries/2041-2060 ssp370.tif
- Supplementary material/Supplementary files/Future distribution of Asian and neighboring countries/2041-2060 ssp585.tif
- Supplementary material/Supplementary files/Future distribution of Asian and neighboring countries/2061-2080 ssp126.tif
- Supplementary material/Supplementary files/Future distribution of Asian and neighboring countries/2061-2080 ssp245.tif
- Supplementary material/Supplementary files/Future distribution of Asian and neighboring countries/2061-2080 ssp370.tif
- Supplementary material/Supplementary files/Future distribution of Asian and neighboring countries/2061-2080 ssp585.tif
- Supplementary material/Supplementary files/Future distribution of Asian and neighboring countries/2081-2100 ssp126.tif
- Supplementary material/Supplementary files/Future distribution of Asian and neighboring countries/2081-2100 ssp245.tif
- Supplementary material/Supplementary files/Future distribution of Asian and neighboring countries/2081-2100 ssp370.tif
- Supplementary material/Supplementary files/Future distribution of Asian and neighboring countries/2081-2100 ssp585.tif
- Supplementary material/Supplementary files/Future distribution of China/
- Supplementary material/Supplementary files/Future distribution of China/2021-2040 ssp126.tif
- Supplementary material/Supplementary files/Future distribution of China/2021-2040 ssp245.tif
- Supplementary material/Supplementary files/Future distribution of China/2021-2040 ssp370.tif
- Supplementary material/Supplementary files/Future distribution of China/2041-2060 ssp126.tif
- Supplementary material/Supplementary files/Future distribution of China/2041-2060 ssp245.tif
- Supplementary material/Supplementary files/Future distribution of China/2041-2060 ssp585.tif
- Supplementary material/Supplementary files/Future distribution of China/2061-2080 ssp126.tif
- Supplementary material/Supplementary files/Future distribution of China/2061-2080 ssp245.tif
- Supplementary material/Supplementary files/Future distribution of China/2061-2080 ssp370.tif
- Supplementary material/Supplementary files/Future distribution of China/2081-2100 ssp126.tif
- Supplementary material/Supplementary files/Future distribution of China/2081-2100 ssp245.tif
- Supplementary material/Supplementary files/Future distribution of China/2081-2100 ssp585.tif
- Supplementary material/Supplementary files/Model parameter tuning.R
- Supplementary material/Supplementary files/Parameter selection.csv
- Supplementary material/Supplementary Table 1.DOCX
