# Supplementary material for: Projecting the potential distribution of Rickettsia japonica in China and Asian adjacent regions under climate change using the Maxent model
Source: Front Public Health. 2025 Mar 6;13:1478736. doi: 10.3389/fpubh.2025.1478736 (PMC11922925; doi:10.3389/fpubh.2025.1478736)
Supplement: SUPPLEMENTARY FIGURE 1 — Distribution of data points around the world. [file Data_Sheet_1.zip › Supplementary material/Supplementary files/Coordinate point.csv]

species	Longitude	Latitude
Rickettsia japonica&Haemaphysalis longicornis	133.5416667	33.54166667
Rickettsia japonica&Haemaphysalis longicornis	1.625	28.04166667
Rickettsia japonica&Haemaphysalis longicornis	101.375	14.45833333
Rickettsia japonica&Haemaphysalis longicornis	102.4583333	19.875
Rickettsia japonica&Haemaphysalis longicornis	109.625	18.625
Rickettsia japonica&Haemaphysalis longicornis	110.0416667	40.45833333
Rickettsia japonica&Haemaphysalis longicornis	110.9583333	30.79166667
Rickettsia japonica&Haemaphysalis longicornis	111.2916667	30.70833333
Rickettsia japonica&Haemaphysalis longicornis	114.125	32.125
Rickettsia japonica&Haemaphysalis longicornis	114.2916667	30.625
Rickettsia japonica&Haemaphysalis longicornis	114.9583333	25.875
Rickettsia japonica&Haemaphysalis longicornis	116.9583333	31.45833333
Rickettsia japonica&Haemaphysalis longicornis	119.7083333	30.20833333
Rickettsia japonica&Haemaphysalis longicornis	120.0416667	36.29166667
Rickettsia japonica&Haemaphysalis longicornis	120.2083333	33.375
Rickettsia japonica&Haemaphysalis longicornis	120.625	24.125
Rickettsia japonica&Haemaphysalis longicornis	120.9583333	14.625
Rickettsia japonica&Haemaphysalis longicornis	121.0416667	14.625
Rickettsia japonica&Haemaphysalis longicornis	121.5416667	25.04166667
Rickettsia japonica&Haemaphysalis longicornis	121.5416667	31.20833333
Rickettsia japonica&Haemaphysalis longicornis	121.625	23.95833333
Rickettsia japonica&Haemaphysalis longicornis	123.4583333	41.70833333
Rickettsia japonica&Haemaphysalis longicornis	126.4583333	33.45833333
Rickettsia japonica&Haemaphysalis longicornis	127.7083333	26.20833333
Rickettsia japonica&Haemaphysalis longicornis	129.875	32.79166667
Rickettsia japonica&Haemaphysalis longicornis	130.375	33.625
Rickettsia japonica&Haemaphysalis longicornis	130.5416667	31.625
Rickettsia japonica&Haemaphysalis longicornis	130.7083333	32.79166667
Rickettsia japonica&Haemaphysalis longicornis	130.875	37.45833333
Rickettsia japonica&Haemaphysalis longicornis	131.4583333	31.875
Rickettsia japonica&Haemaphysalis longicornis	133.0416667	35.45833333
Rickettsia japonica&Haemaphysalis longicornis	133.7916667	-25.29166667
Rickettsia japonica&Haemaphysalis longicornis	133.9583333	34.625
Rickettsia japonica&Haemaphysalis longicornis	134.0416667	34.375
Rickettsia japonica&Haemaphysalis longicornis	134.2083333	35.54166667
Rickettsia japonica&Haemaphysalis longicornis	134.5416667	34.04166667
Rickettsia japonica&Haemaphysalis longicornis	135.2083333	34.20833333
Rickettsia japonica&Haemaphysalis longicornis	135.2083333	34.70833333
Rickettsia japonica&Haemaphysalis longicornis	135.5416667	34.70833333
Rickettsia japonica&Haemaphysalis longicornis	136.5416667	34.70833333
Rickettsia japonica&Haemaphysalis longicornis	138.7916667	36.79166667
Rickettsia japonica&Haemaphysalis longicornis	139.625	35.45833333
Rickettsia japonica&Haemaphysalis longicornis	14.375	50.125
Rickettsia japonica&Haemaphysalis longicornis	140.125	35.625
Rickettsia japonica&Haemaphysalis longicornis	144.7916667	-37.45833333
Rickettsia japonica&Haemaphysalis longicornis	20.54166667	54.70833333
Rickettsia japonica&Haemaphysalis longicornis	66.95833333	48.04166667
Rickettsia japonica&Haemaphysalis longicornis	80.54166667	7.041666667
