# Supplementary material for: Projecting the potential distribution of Rickettsia japonica in China and Asian adjacent regions under climate change using the Maxent model
Source: Front Public Health. 2025 Mar 6;13:1478736. doi: 10.3389/fpubh.2025.1478736 (PMC11922925; doi:10.3389/fpubh.2025.1478736)
Supplement: SUPPLEMENTARY FIGURE 1 — Distribution of data points around the world. [file Data_Sheet_1.zip › Supplementary material/Supplementary files/Model parameter tuning.R]

library(ENMeval)
library(raster)

# 设置文件夹路径
tif_files <- "E:/qiang/56个气象因子"

# 从文件夹中获取所有TIF文件的路径
tif_files <- list.files(tif_files, pattern = ".tif", full.names = TRUE)

# 读取所有TIF文件并栈叠它们
env_stack <- stack(tif_files)
# 读取物种分布数据
occ <- read.csv("E:/qiang/enmtools_Rickettsia japonica_trimdupes_grids.csv", sep = ",", header = TRUE)
#格式设置为经纬度两列“

# 执行MaxEnt模型参数优化
eval_result <- ENMevaluate(occ = occ, env = env_stack,n.bg = 5000, algorithm = 'maxnet', 
                           method = 'checkerboard2', RMvalues = seq(0.5, 4, 0.5),
                           fc = c("L", "LQ", "LQP", "QHP", "LQH", "LQHP", "QHPT", "LQHPT"))#可以添加n.bg= 5000,默认情况下是10000


# 将结果保存为CSV文件
write.csv(eval_result@results, file = "E:/qiang/evaluation_results.csv", row.names = TRUE, quote = TRUE)
