# Supplementary material for: Projecting the potential distribution of Rickettsia japonica in China and Asian adjacent regions under climate change using the Maxent model
Source: Front Public Health. 2025 Mar 6;13:1478736. doi: 10.3389/fpubh.2025.1478736 (PMC11922925; doi:10.3389/fpubh.2025.1478736)
Supplement: SUPPLEMENTARY FIGURE 1 — Distribution of data points around the world. [file Data_Sheet_1.zip › Supplementary material/Supplementary files/Parameter selection.csv]

	rm	fc	tune.args	auc.train	cbi.train	auc.diff.avg	auc.diff.sd	auc.val.avg	auc.val.sd	cbi.val.avg	cbi.val.sd	or.10p.avg	or.10p.sd	or.mtp.avg	or.mtp.sd	AICc	delta.AICc	w.AIC	ncoef
1	0.5	L	rm.0.5_fc.L	0.900552083	0.919	0.048707633	0.025587299	0.896974643	0.049089922	0.8275	0.068539526	0.139423077	0.10341196	0.019230769	0.038461538	1237.327933	46.23815037	1.15E-11	8
2	1	L	rm.1_fc.L	0.90096875	0.912	0.046392389	0.027055029	0.89873176	0.047626423	0.83375	0.075141533	0.139423077	0.10341196	0.019230769	0.038461538	1238.368882	47.27909901	6.83E-12	8
3	1.5	L	rm.1.5_fc.L	0.901339583	0.888	0.043954979	0.02884127	0.90051529	0.046081062	0.8185	0.075013332	0.139423077	0.10341196	0.019230769	0.038461538	1239.60101	48.51122665	3.69E-12	8
4	2	L	rm.2_fc.L	0.901722917	0.881	0.042171442	0.030590496	0.901996264	0.045097986	0.82025	0.063646812	0.120192308	0.10692838	0.019230769	0.038461538	1237.732852	46.64306948	9.38E-12	7
5	2.5	L	rm.2.5_fc.L	0.902035417	0.871	0.04053734	0.032666995	0.90334752	0.044257995	0.79425	0.047183154	0.120192308	0.10692838	0.019230769	0.038461538	1238.797876	47.70809341	5.51E-12	7
6	3	L	rm.3_fc.L	0.902427083	0.873	0.04152914	0.030511599	0.904647945	0.043690759	0.815	0.061822326	0.120192308	0.10692838	0.019230769	0.038461538	1240.048586	48.95880262	2.95E-12	7
7	3.5	L	rm.3.5_fc.L	0.902702083	0.922	0.04246403	0.028350667	0.905612772	0.043086892	0.80025	0.049654641	0.120192308	0.10692838	0.019230769	0.038461538	1241.500562	50.41077871	1.43E-12	7
8	4	L	rm.4_fc.L	0.903022917	0.919	0.043161955	0.026888163	0.906300174	0.042700308	0.80075	0.059348547	0.120192308	0.10692838	0.019230769	0.038461538	1243.151375	52.06159167	6.25E-13	7
9	0.5	LQ	rm.0.5_fc.LQ	0.923885417	0.648	0.063893455	0.032092982	0.906567727	0.063943954	0.70275	0.130300614	0.139423077	0.10341196	0.034855769	0.040676411	1195.970119	4.880336223	0.010987147	14
10	1	LQ	rm.1_fc.LQ	0.922827083	0.716	0.062775552	0.028803046	0.906480637	0.062270887	0.7015	0.125797456	0.139423077	0.10341196	0.034855769	0.040676411	1191.485956	0.396172768	0.103420985	12
11	1.5	LQ	rm.1.5_fc.LQ	0.922052083	0.753	0.061810133	0.026828803	0.906002652	0.061287808	0.6695	0.152871406	0.139423077	0.10341196	0.054086538	0.036693119	1195.392466	4.302683251	0.014666305	12
12	2	LQ	rm.2_fc.LQ	0.921035417	0.775	0.06150288	0.025650645	0.905063246	0.061077394	0.69325	0.119142422	0.139423077	0.10341196	0.054086538	0.036693119	1199.866324	8.776540696	0.001566156	12
13	2.5	LQ	rm.2.5_fc.LQ	0.920222917	0.77	0.060166006	0.024548566	0.905170929	0.059748977	0.7235	0.125911344	0.120192308	0.10692838	0.038461538	0.044411559	1204.842798	13.7530146	0.000130079	12
14	3	LQ	rm.3_fc.LQ	0.91909375	0.808	0.058338616	0.02380497	0.905336296	0.058090329	0.74975	0.135103355	0.104567308	0.083675487	0.038461538	0.044411559	1206.298776	15.20899273	6.28E-05	11
15	3.5	LQ	rm.3.5_fc.LQ	0.91815625	0.8	0.056593718	0.022830377	0.904802242	0.05633125	0.72825	0.161357522	0.104567308	0.083675487	0.038461538	0.044411559	1211.583404	20.49362108	4.47E-06	11
16	4	LQ	rm.4_fc.LQ	0.916989583	0.816	0.05490354	0.021783874	0.904077303	0.05426402	0.7465	0.135492927	0.104567308	0.083675487	0.038461538	0.044411559	1217.133828	26.04404481	2.79E-07	11
17	0.5	LQP	rm.0.5_fc.LQP	0.93538125	0.9	0.068686029	0.035219967	0.905657042	0.067523877	0.79225	0.093763443	0.177884615	0.134500867	0.073317308	0.063220087	1219.153565	28.06378168	1.02E-07	22
18	1	LQP	rm.1_fc.LQP	0.93080625	0.886	0.063034537	0.027206238	0.907524903	0.062164123	0.7805	0.097109903	0.158653846	0.113635243	0.054086538	0.036693119	1191.089783	0	0.126077183	15
19	1.5	LQP	rm.1.5_fc.LQP	0.927777083	0.922	0.06218462	0.026459207	0.905592309	0.061970056	0.80225	0.102795509	0.158653846	0.113635243	0.054086538	0.036693119	1200.96048	9.870697172	0.000906237	15
20	2	LQP	rm.2_fc.LQP	0.923139583	0.932	0.060169335	0.028071776	0.906222116	0.061377138	0.79875	0.097701501	0.139423077	0.10341196	0.054086538	0.036693119	1200.746236	9.656452739	0.001008706	13
21	2.5	LQP	rm.2.5_fc.LQP	0.91855625	0.928	0.055906889	0.031095055	0.908862196	0.059294766	0.781	0.162254943	0.139423077	0.10341196	0.034855769	0.040676411	1215.438882	24.34909898	6.51E-07	15
22	3	LQP	rm.3_fc.LQP	0.915035417	0.931	0.053255381	0.034669824	0.91053766	0.058931895	0.72425	0.282738248	0.139423077	0.10341196	0.034855769	0.040676411	1217.039924	25.95014081	2.92E-07	14
23	3.5	LQP	rm.3.5_fc.LQP	0.913485417	0.93	0.051688467	0.037169743	0.911165897	0.058873404	0.6285	0.470966736	0.139423077	0.10341196	0.034855769	0.040676411	1210.02261	18.93282706	9.76E-06	11
24	4	LQP	rm.4_fc.LQP	0.912422917	0.946	0.050045581	0.039147569	0.911719454	0.058565338	0.72825	0.267848682	0.120192308	0.10692838	0.034855769	0.040676411	1213.814323	22.7245404	1.47E-06	11
25	0.5	QHP	rm.0.5_fc.QHP	0.946089583	0.918	0.066512308	0.037856579	0.91156591	0.063208815	0.788	0.083222593	0.158653846	0.113635243	0.054086538	0.036693119	1527.715906	336.6261231	1.01E-74	38
26	1	QHP	rm.1_fc.QHP	0.93780625	0.919	0.053635278	0.035515922	0.920309207	0.056559848	0.60425	0.402105604	0.139423077	0.120990936	0.034855769	0.040676411	1209.720508	18.63072535	1.14E-05	21
27	1.5	QHP	rm.1.5_fc.QHP	0.934285417	0.811	0.049433315	0.03561369	0.921519806	0.05517451	0.637	0.303610496	0.139423077	0.120990936	0.015625	0.03125	1197.357934	6.268151335	0.005489398	18
28	2	QHP	rm.2_fc.QHP	0.930385417	0.876	0.048233388	0.036842491	0.920539295	0.054943784	0.611	0.337458146	0.100961538	0.105769231	0.015625	0.03125	1193.982383	2.892599834	0.02968359	16
29	2.5	QHP	rm.2.5_fc.QHP	0.926647917	0.862	0.048760374	0.037754738	0.919469078	0.055728632	0.52325	0.45465179	0.100961538	0.105769231	0.015625	0.03125	1195.332298	4.242515319	0.015114229	15
30	3	QHP	rm.3_fc.QHP	0.925402083	0.879	0.049874542	0.038093329	0.919496642	0.056076618	0.4215	0.657342377	0.100961538	0.105769231	0.015625	0.03125	1191.184623	0.094839605	0.120238164	13
31	3.5	QHP	rm.3.5_fc.QHP	0.92485625	0.897	0.050708176	0.038431439	0.9194714	0.05637186	0.42025	0.669470126	0.100961538	0.105769231	0.015625	0.03125	1191.364653	0.274870078	0.109887734	12
32	4	QHP	rm.4_fc.QHP	0.924364583	0.888	0.051045425	0.038665346	0.91914675	0.056635803	0.5095	0.453403794	0.100961538	0.105769231	0.015625	0.03125	1195.535926	4.44614356	0.013651133	12
33	0.5	LQH	rm.0.5_fc.LQH	0.933902083	0.83	0.071215592	0.037947801	0.905695005	0.067838698	0.46625	0.691582425	0.155048077	0.142206684	0.054086538	0.036693119	1260.448111	69.35832826	1.10E-16	27
34	1	LQH	rm.1_fc.LQH	0.92821875	0.862	0.059138001	0.034678594	0.912533333	0.061095513	0.66825	0.210566498	0.139423077	0.120990936	0.038461538	0.044411559	1226.679689	35.58990641	2.36E-09	22
35	1.5	LQH	rm.1.5_fc.LQH	0.927547917	0.844	0.05482945	0.033048448	0.914884064	0.058165475	0.69175	0.218515255	0.139423077	0.120990936	0.019230769	0.038461538	1196.921297	5.831513674	0.006828721	16
36	2	LQH	rm.2_fc.LQH	0.927335417	0.877	0.053920063	0.031728698	0.91550534	0.056187478	0.7005	0.177227725	0.120192308	0.10692838	0.019230769	0.038461538	1201.423596	10.33381322	0.000718915	16
37	2.5	LQH	rm.2.5_fc.LQH	0.927135417	0.892	0.053187615	0.03099718	0.915871356	0.054444093	0.7765	0.0808311	0.120192308	0.10692838	0.019230769	0.038461538	1210.532251	19.44246781	7.56E-06	17
38	3	LQH	rm.3_fc.LQH	0.926072917	0.9	0.052718755	0.030698949	0.915939786	0.053430837	0.66575	0.135278417	0.120192308	0.10692838	0.019230769	0.038461538	1215.336707	24.24692373	6.85E-07	17
39	3.5	LQH	rm.3.5_fc.LQH	0.925872917	0.899	0.052520969	0.030386642	0.915570624	0.052862033	0.647	0.092897793	0.139423077	0.10341196	0.019230769	0.038461538	1210.43708	19.34729659	7.93E-06	15
40	4	LQH	rm.4_fc.LQH	0.925664583	0.929	0.052514445	0.030093686	0.915029327	0.052535437	0.70825	0.047485963	0.139423077	0.10341196	0.019230769	0.038461538	1206.68883	15.59904735	5.17E-05	13
41	0.5	LQHP	rm.0.5_fc.LQHP	0.94619375	0.929	0.066585686	0.03793736	0.911457937	0.06332949	0.79425	0.073907036	0.158653846	0.113635243	0.054086538	0.036693119	1527.361067	336.2712841	1.20E-74	38
42	1	LQHP	rm.1_fc.LQHP	0.937914583	0.913	0.053631242	0.035576818	0.920305351	0.056573585	0.57825	0.426939008	0.139423077	0.120990936	0.034855769	0.040676411	1209.627159	18.53737606	1.19E-05	21
43	1.5	LQHP	rm.1.5_fc.LQHP	0.93440625	0.806	0.049412932	0.035505085	0.921476757	0.055116497	0.6115	0.379337581	0.139423077	0.120990936	0.015625	0.03125	1197.190083	6.100300058	0.005969984	18
44	2	LQHP	rm.2_fc.LQHP	0.93031875	0.866	0.04830329	0.036758827	0.92044289	0.054947125	0.65975	0.243226061	0.100961538	0.105769231	0.015625	0.03125	1193.910079	2.820295834	0.030776345	16
45	2.5	LQHP	rm.2.5_fc.LQHP	0.926822917	0.875	0.048569879	0.037972642	0.919321282	0.055673466	0.502	0.497124398	0.100961538	0.105769231	0.015625	0.03125	1199.710215	8.620432442	0.001693298	16
46	3	LQHP	rm.3_fc.LQHP	0.92510625	0.905	0.049772488	0.038278816	0.919289039	0.056101162	0.4165	0.671292534	0.100961538	0.105769231	0.015625	0.03125	1195.033353	3.943569596	0.017550975	14
47	3.5	LQHP	rm.3.5_fc.LQHP	0.923914583	0.907	0.050494744	0.038744514	0.91932164	0.056326744	0.442	0.628808927	0.100961538	0.105769231	0.015625	0.03125	1199.121168	8.031384688	0.00227323	14
48	4	LQHP	rm.4_fc.LQHP	0.92306875	0.922	0.050971676	0.039383112	0.919036743	0.0567273	0.753	0.082981926	0.100961538	0.105769231	0.015625	0.03125	1195.424806	4.335022963	0.01443106	12
49	0.5	QHPT	rm.0.5_fc.QHPT	0.948335417	0.937	0.069248871	0.037280371	0.91059815	0.063734476	0.80425	0.083595753	0.158653846	0.113635243	0.069711538	0.05170598	1822.485737	631.395954	9.88E-139	41
50	1	QHPT	rm.1_fc.QHPT	0.938077083	0.921	0.053816649	0.034875701	0.920598111	0.056203037	0.57975	0.483057191	0.139423077	0.120990936	0.034855769	0.040676411	1224.505151	33.41536822	6.99E-09	23
51	1.5	QHPT	rm.1.5_fc.QHPT	0.934285417	0.811	0.049433315	0.03561369	0.921519806	0.05517451	0.637	0.303610496	0.139423077	0.120990936	0.015625	0.03125	1197.357934	6.268151335	0.005489398	18
52	2	QHPT	rm.2_fc.QHPT	0.930385417	0.876	0.048233388	0.036842491	0.920539295	0.054943784	0.611	0.337458146	0.100961538	0.105769231	0.015625	0.03125	1193.982383	2.892599834	0.02968359	16
53	2.5	QHPT	rm.2.5_fc.QHPT	0.926647917	0.862	0.048760374	0.037754738	0.919469078	0.055728632	0.52325	0.45465179	0.100961538	0.105769231	0.015625	0.03125	1195.332298	4.242515319	0.015114229	15
54	3	QHPT	rm.3_fc.QHPT	0.925402083	0.879	0.049874542	0.038093329	0.919496642	0.056076618	0.4215	0.657342377	0.100961538	0.105769231	0.015625	0.03125	1191.184623	0.094839605	0.120238164	13
55	3.5	QHPT	rm.3.5_fc.QHPT	0.92485625	0.897	0.050708176	0.038431439	0.9194714	0.05637186	0.42025	0.669470126	0.100961538	0.105769231	0.015625	0.03125	1191.364653	0.274870078	0.109887734	12
56	4	QHPT	rm.4_fc.QHPT	0.924364583	0.888	0.051045425	0.038665346	0.91914675	0.056635803	0.5095	0.453403794	0.100961538	0.105769231	0.015625	0.03125	1195.535926	4.44614356	0.013651133	12
57	0.5	LQHPT	rm.0.5_fc.LQHPT	0.948152083	0.936	0.069294905	0.037301186	0.910571156	0.063776483	0.807	0.078358152	0.158653846	0.113635243	0.069711538	0.05170598	1819.796505	628.7067223	3.79E-138	41
58	1	LQHPT	rm.1_fc.LQHPT	0.938189583	0.918	0.053814495	0.034886685	0.920574974	0.056210924	0.571	0.492138192	0.139423077	0.120990936	0.034855769	0.040676411	1216.73941	25.6496275	3.40E-07	22
59	1.5	LQHPT	rm.1.5_fc.LQHPT	0.93440625	0.806	0.049412932	0.035505085	0.921476757	0.055116497	0.6115	0.379337581	0.139423077	0.120990936	0.015625	0.03125	1197.190083	6.100300058	0.005969984	18
60	2	LQHPT	rm.2_fc.LQHPT	0.93031875	0.866	0.04830329	0.036758827	0.92044289	0.054947125	0.65975	0.243226061	0.100961538	0.105769231	0.015625	0.03125	1193.910079	2.820295834	0.030776345	16
61	2.5	LQHPT	rm.2.5_fc.LQHPT	0.926822917	0.875	0.048569879	0.037972642	0.919321282	0.055673466	0.502	0.497124398	0.100961538	0.105769231	0.015625	0.03125	1199.710215	8.620432442	0.001693298	16
62	3	LQHPT	rm.3_fc.LQHPT	0.92510625	0.905	0.049772488	0.038278816	0.919289039	0.056101162	0.4165	0.671292534	0.100961538	0.105769231	0.015625	0.03125	1195.033353	3.943569596	0.017550975	14
63	3.5	LQHPT	rm.3.5_fc.LQHPT	0.923914583	0.907	0.050494744	0.038744514	0.91932164	0.056326744	0.442	0.628808927	0.100961538	0.105769231	0.015625	0.03125	1199.121168	8.031384688	0.00227323	14
64	4	LQHPT	rm.4_fc.LQHPT	0.92306875	0.922	0.050971676	0.039383112	0.919036743	0.0567273	0.753	0.082981926	0.100961538	0.105769231	0.015625	0.03125	1195.424806	4.335022963	0.01443106	12
